# Supplementary material for: Assessment of the Effects of Physiotherapy on Back Care and Prevention of Non-Specific Low Back Pain in Children and Adolescents: A Systematic Review and Meta-Analysis
Source: Healthcare (Basel). 2024 May 16;12(10):1036. doi: 10.3390/healthcare12101036 (PMC11121698; doi:10.3390/healthcare12101036)
Supplement: Supplementary file 1 [file healthcare-12-01036-s001.zip]

Archive with 1 entries (1 files):
- healthcare-2977919-supplementary.pdf
